# Supplementary material for: A scaling-free minimum enclosing ball method to detect differentially expressed genes for RNA-seq data
Source: BMC Genomics. 2021 Jun 26;22:479. doi: 10.1186/s12864-021-07790-0 (PMC8234728; doi:10.1186/s12864-021-07790-0)
Supplement: Supplementary file 2 — Additional file 2 The details for differentially expressed transcripts for same species data. The biological functions of the uniquely detected significant genes between SFMEB and the other five methods. [file 12864_2021_7790_MOESM2_ESM.xlsx]

## Sheet: sdDESeq_NIMEB2
ENSG00000177553		no
ENSG00000090432		Ubiquitous expression in kidney (RPKM 8.0), heart (RPKM 7.9) and 25 other tissues
ENSG00000183114		Ubiquitous expression in kidney (RPKM 8.0), heart (RPKM 7.9) and 25 other tissues
ENSG00000137965		no
ENSG00000215869		no
ENSG00000116299		The encoded protein has been found in to correlate with survival in certain carcinomas (PMID: 21102415) and may be important for cellular response to stress (PMID: 21072319).
ENSG00000143093		no
ENSG00000163354		no
ENSG00000118217		There have been conflicting reports about the association of polymorphisms in this gene with diabetes in different populations, but another polymorphism has been associated with increased plasma cholesterol levels. This gene is also thought to be a potential therapeutic target for cystic fibrosis.
ENSG00000188859		no
ENSG00000116785		Mutations in this gene are associated with decreased risk of age-related macular degeneration, and with an increased risk of atypical hemolytic-uremic syndrome. Restricted expression toward liver (RPKM 41.2)
ENSG00000163485		Animal studies also suggest a role for A1 receptors in kidney function and ethanol intoxication.
ENSG00000196878		Mutations in this gene cause epidermolysis bullosa junctional Herlitz type, and generalized atrophic benign epidermolysis bullosa, diseases that are characterized by blistering of the skin.
ENSG00000054277		This gene, opsin 3, is strongly expressed in brain and testis and weakly expressed in liver, placenta, heart, lung, skeletal muscle, kidney, and pancreas.
ENSG00000138029		no
ENSG00000084774		no
ENSG00000115207		no
ENSG00000115211		Defects in this gene are a cause of leukoencephalopathy with vanishing white matter (VWM) and ovarioleukodystrophy.
ENSG00000115970		Single nucleotide polymorphisms (SNPs) in this gene may be associated with type 2 diabetes and polycystic ovary syndrome.
ENSG00000138083		Mutations in this gene have been associated with holoprosencephaly type 2.
ENSG00000115306		no
ENSG00000162927		no
ENSG00000198380		no
ENSG00000163017		no
ENSG00000115325		no
ENSG00000136710		Defects in this gene are a cause of congenital disorder of glycosylation, type IIo in humans.
ENSG00000136718		no
ENSG00000197557		no
ENSG00000077232		no
ENSG00000163535		no
ENSG00000163597		no
ENSG00000172478		no
ENSG00000093183		no
ENSG00000163825		Restricted expression toward liver (RPKM 19.8)
ENSG00000047849		no
ENSG00000068745		no
ENSG00000114316		no
ENSG00000114861		This gene may act as a tumor suppressor as it is lost in several tumor types and maps to a chromosomal region (3p14.1) reported to contain a tumor suppressor gene(s).
ENSG00000064225		Broad expression in heart (RPKM 8.2), liver (RPKM 7.6) and 24 other tissues
ENSG00000163507		no
ENSG00000114547		no
ENSG00000082996		no
ENSG00000181631		no
ENSG00000163590		no
ENSG00000078081		no
ENSG00000186038		no
ENSG00000138663		no
ENSG00000164038		Broad expression in brain (RPKM 4.9), liver (RPKM 4.7) and 21 other tissues
ENSG00000198856		no
ENSG00000164111		no
ENSG00000154162		no
ENSG00000152620		Mutations in this gene result in 2,4-dienoyl-CoA reductase deficiency. Broad expression in liver (RPKM 62.0), brain (RPKM 14.1) and 22 other tissues
ENSG00000067113		no
ENSG00000129625		no
ENSG00000133835		Ubiquitous expression in liver (RPKM 94.4), thyroid (RPKM 88.0) and 25 other tissues
ENSG00000168944		Mutations in this gene are predicted to result in neurogenic defects.
ENSG00000113722		no
ENSG00000197043		no
ENSG00000112343		no
ENSG00000146109		no
ENSG00000181315		no
ENSG00000124496		no
ENSG00000172432		no
ENSG00000180113		This protein is a major autoantigen in human patients with autoimmune polyendocrine syndrome type 1 (APS1).
ENSG00000112280		Mutations in this gene are associated with osteoarthritis in humans, with multiple epiphyseal dysplasia, 6, a form of chondrodysplasia, and with Stickler syndrome, a disease characterized by ophthalmic, orofacial, articular, and auditory defects.
ENSG00000146282		Defects in this gene are a cause of pontocerebellar hypoplasia type 6 (PCH6).
ENSG00000135336		no
ENSG00000135334		no
ENSG00000112237		no
ENSG00000197498		no
ENSG00000183807		no
ENSG00000205903		no
ENSG00000187037		no
ENSG00000168255		no
ENSG00000183696		no
ENSG00000161048		Ubiquitous expression in brain (RPKM 8.2), kidney (RPKM 8.2) and 25 other tissues
ENSG00000170807		no
ENSG00000188883		Biased expression in kidney (RPKM 1.5), thyroid (RPKM 1.0) and 8 other tissues
ENSG00000204947		no
ENSG00000187260		no
ENSG00000130226		Variations in this gene may be associated with susceptibility to amyotrophic lateral sclerosis and with idiopathic ventricular fibrillation.
ENSG00000197181		no
ENSG00000168079		no
ENSG00000147481		Mutations in this gene are associated with idiopathic scoliosis.
ENSG00000154589		no
ENSG00000104381		Mutations in this gene have been associated with various forms of Charcot-Marie-Tooth Disease and neuropathy.
ENSG00000135046		Loss of function or expression of this gene has been detected in multiple tumors.
ENSG00000106829		no
ENSG00000165030		no
ENSG00000106823		no
ENSG00000169826		no
ENSG00000148671		no
ENSG00000171314		no
ENSG00000132274		no
ENSG00000175356		no
ENSG00000184014		Mutations in this gene are associated with early infantile epileptic encephalopathy-49.
ENSG00000166787		no
ENSG00000134333		Mutations in this gene have been linked to exertional myoglobinuria. Ubiquitous expression in small intestine (RPKM 177.1), liver (RPKM 154.8) and 25 other tissues
ENSG00000133895		This gene encodes menin, a tumor suppressor associated with a syndrome known as multiple endocrine neoplasia type 1.
ENSG00000110025		Ubiquitous expression in fat (RPKM 9.4), kidney (RPKM 8.6) and 25 other tissues
ENSG00000179331		no
ENSG00000154144		no
ENSG00000130038		no
ENSG00000212126		no
ENSG00000134531		no
ENSG00000052126		Ubiquitous expression in kidney (RPKM 6.7), ovary (RPKM 5.6) and 24 other tissues
ENSG00000123268		no
ENSG00000139266		Ubiquitous expression in kidney (RPKM 5.4), spleen (RPKM 4.4) and 25 other tissues
ENSG00000122971		Mutations in this gene have been associated with short-chain acyl-CoA dehydrogenase (SCAD) deficiency.
ENSG00000132972		no
ENSG00000120659		This gene encodes a member of the tumor necrosis factor (TNF) cytokine family which is a ligand for osteoprotegerin and functions as a key factor for osteoclast differentiation and activation.
ENSG00000169397		no
ENSG00000100505		no
ENSG00000100714		Broad expression in liver (RPKM 96.4), fat (RPKM 36.5) and 22 other tissues
ENSG00000186910		Restricted expression toward liver (RPKM 125.9)
ENSG00000213231		no
ENSG00000159459		Mutations in this gene have been associated with Johanson-Blizzard syndrome.
ENSG00000168803		no

## Sheet: sdHTN_NIMEB2
ENSG00000204624		no
ENSG00000177553		no
ENSG00000199347		no
ENSG00000090432		Ubiquitous expression in kidney (RPKM 8.0), heart (RPKM 7.9) and 25 other tissues
ENSG00000183114		Ubiquitous expression in kidney (RPKM 8.0), heart (RPKM 7.9) and 25 other tissues
ENSG00000162385		no
ENSG00000118473		no
ENSG00000137965		no
ENSG00000215869		no
ENSG00000134186		no
ENSG00000116299		The encoded protein has been found in to correlate with survival in certain carcinomas (PMID: 21102415) and may be important for cellular response to stress (PMID: 21072319).
ENSG00000134222		no
ENSG00000143093		no
ENSG00000177301		no
ENSG00000163354		no
ENSG00000118217		There have been conflicting reports about the association of polymorphisms in this gene with diabetes in different populations, but another polymorphism has been associated with increased plasma cholesterol levels. This gene is also thought to be a potential therapeutic target for cystic fibrosis.
ENSG00000188859		no
ENSG00000116785		Mutations in this gene are associated with decreased risk of age-related macular degeneration, and with an increased risk of atypical hemolytic-uremic syndrome. Restricted expression toward liver (RPKM 41.2)
ENSG00000163485		Animal studies also suggest a role for A1 receptors in kidney function and ethanol intoxication.
ENSG00000188770		The opticin gene is mapped to a region of chromosome 1 that is associated with the inherited eye diseases age-related macular degeneration (AMD) and posterior column ataxia with retinosa pigmentosa (AXPC1).
ENSG00000196878		Mutations in this gene cause epidermolysis bullosa junctional Herlitz type, and generalized atrophic benign epidermolysis bullosa, diseases that are characterized by blistering of the skin.
ENSG00000067704		Ubiquitous expression in fat (RPKM 38.4), kidney (RPKM 32.0) and 25 other tissues
ENSG00000155816		Mutations in this gene have been associated with infertility and also with an autosomal recessive form of intellectual disability (MRT47).
ENSG00000054277		This gene, opsin 3, is strongly expressed in brain and testis and weakly expressed in liver, placenta, heart, lung, skeletal muscle, kidney, and pancreas.
ENSG00000138029		no
ENSG00000084774		no
ENSG00000115207		no
ENSG00000115211		Defects in this gene are a cause of leukoencephalopathy with vanishing white matter (VWM) and ovarioleukodystrophy.
ENSG00000115970		Single nucleotide polymorphisms (SNPs) in this gene may be associated with type 2 diabetes and polycystic ovary syndrome.
ENSG00000138083		Mutations in this gene have been associated with holoprosencephaly type 2.
ENSG00000068912		no
ENSG00000115306		no
ENSG00000162927		no
ENSG00000198380		no
ENSG00000163017		no
ENSG00000115325		no
ENSG00000136710		Defects in this gene are a cause of congenital disorder of glycosylation, type IIo in humans.
ENSG00000136718		no
ENSG00000162980		no
ENSG00000172878		no
ENSG00000197557		no
ENSG00000077232		no
ENSG00000163535		no
ENSG00000155744		no
ENSG00000163597		no
ENSG00000172478		no
ENSG00000157020		no
ENSG00000093183		no
ENSG00000163825		Restricted expression toward liver (RPKM 19.8)
ENSG00000047849		no
ENSG00000068745		no
ENSG00000114316		no
ENSG00000114541		no
ENSG00000114861		This gene may act as a tumor suppressor as it is lost in several tumor types and maps to a chromosomal region (3p14.1) reported to contain a tumor suppressor gene(s).
ENSG00000154165		no
ENSG00000064225		Broad expression in heart (RPKM 8.2), liver (RPKM 7.6) and 24 other tissues
ENSG00000163507		no
ENSG00000163608		no
ENSG00000160124		Ubiquitous expression in kidney (RPKM 9.4), colon (RPKM 7.2) and 25 other tissues
ENSG00000114547		no
ENSG00000082996		no
ENSG00000181631		no
ENSG00000163661		no
ENSG00000163590		no
ENSG00000078081		no
ENSG00000186038		no
ENSG00000169026		no
ENSG00000214367		no
ENSG00000173011		no
ENSG00000184985		Broad expression in brain (RPKM 4.7), kidney (RPKM 2.0) and 20 other tissues
ENSG00000163288		Alteration of this gene is implicated in the pathogenetics of schizophrenia.
ENSG00000152795		no
ENSG00000138663		no
ENSG00000164038		Broad expression in brain (RPKM 4.9), liver (RPKM 4.7) and 21 other tissues
ENSG00000198856		no
ENSG00000164111		no
ENSG00000150627		no
ENSG00000154162		no
ENSG00000152620		Mutations in this gene result in 2,4-dienoyl-CoA reductase deficiency. Broad expression in liver (RPKM 62.0), brain (RPKM 14.1) and 22 other tissues
ENSG00000067113		no
ENSG00000129625		no
ENSG00000133835		Ubiquitous expression in liver (RPKM 94.4), thyroid (RPKM 88.0) and 25 other tissues
ENSG00000168944		Mutations in this gene are predicted to result in neurogenic defects.
ENSG00000145882		no
ENSG00000113722		no
ENSG00000197043		no
ENSG00000186334		no
ENSG00000145936		no
ENSG00000176783		no
ENSG00000112183		no
ENSG00000112343		no
ENSG00000146109		no
ENSG00000181315		no
ENSG00000124593		no
ENSG00000124496		no
ENSG00000172432		no
ENSG00000180113		This protein is a major autoantigen in human patients with autoimmune polyendocrine syndrome type 1 (APS1).
ENSG00000112280		Mutations in this gene are associated with osteoarthritis in humans, with multiple epiphyseal dysplasia, 6, a form of chondrodysplasia, and with Stickler syndrome, a disease characterized by ophthalmic, orofacial, articular, and auditory defects.
ENSG00000185760		no
ENSG00000146282		Defects in this gene are a cause of pontocerebellar hypoplasia type 6 (PCH6).
ENSG00000135336		no
ENSG00000135334		no
ENSG00000111880		no
ENSG00000112237		no
ENSG00000185250		no
ENSG00000197498		no
ENSG00000183807		no
ENSG00000120253		no
ENSG00000136240		no
ENSG00000215045		no
ENSG00000205903		no
ENSG00000187037		no
ENSG00000168255		no
ENSG00000158683		no
ENSG00000183696		no
ENSG00000182165		no
ENSG00000161048		Ubiquitous expression in brain (RPKM 8.2), kidney (RPKM 8.2) and 25 other tissues
ENSG00000170807		no
ENSG00000188883		Biased expression in kidney (RPKM 1.5), thyroid (RPKM 1.0) and 8 other tissues
ENSG00000204947		no
ENSG00000106538		no
ENSG00000187260		no
ENSG00000130226		Variations in this gene may be associated with susceptibility to amyotrophic lateral sclerosis and with idiopathic ventricular fibrillation.
ENSG00000197181		no
ENSG00000168079		no
ENSG00000147481		Mutations in this gene are associated with idiopathic scoliosis.
ENSG00000154589		no
ENSG00000104381		Mutations in this gene have been associated with various forms of Charcot-Marie-Tooth Disease and neuropathy.
ENSG00000181135		no
ENSG00000135046		Loss of function or expression of this gene has been detected in multiple tumors.
ENSG00000106829		no

## Sheet: sdNOISeq_NIMEB2
ENSG00000116299		The encoded protein has been found in to correlate with survival in certain carcinomas (PMID: 21102415) and may be important for cellular response to stress (PMID: 21072319).
ENSG00000188859		no
ENSG00000138029		no
ENSG00000115207		no
ENSG00000115306		no
ENSG00000162927		no
ENSG00000197557		no
ENSG00000163825		Restricted expression toward liver (RPKM 19.8)
ENSG00000064225		Broad expression in heart (RPKM 8.2), liver (RPKM 7.6) and 24 other tissues
ENSG00000082996		no
ENSG00000078081		no
ENSG00000124496		no
ENSG00000135336		no
ENSG00000135334		no
ENSG00000170807		no
ENSG00000104381		Mutations in this gene have been associated with various forms of Charcot-Marie-Tooth Disease and neuropathy.
ENSG00000165030		no
ENSG00000175356		no
ENSG00000184014		Mutations in this gene are associated with early infantile epileptic encephalopathy-49.
ENSG00000166787		no
ENSG00000110025		Ubiquitous expression in fat (RPKM 9.4), kidney (RPKM 8.6) and 25 other tissues
ENSG00000154144		no
ENSG00000212126		no
ENSG00000132972		no
ENSG00000120659		This gene encodes a member of the tumor necrosis factor (TNF) cytokine family which is a ligand for osteoprotegerin and functions as a key factor for osteoclast differentiation and activation.
ENSG00000169397		no
ENSG00000186910		Restricted expression toward liver (RPKM 125.9)
ENSG00000185883		Ubiquitous expression in kidney (RPKM 126.5), brain (RPKM 117.6) and 25 other tissues
ENSG00000198720		no
ENSG00000172171		Ubiquitous expression in kidney (RPKM 3.5), placenta (RPKM 3.5) and 25 other tissues
ENSG00000131467		no
ENSG00000141219		no
ENSG00000157637		no
ENSG00000101608		no
ENSG00000066926		Mutations in this gene are associated with erythropoietic protoporphyria. Broad expression in bone marrow (RPKM 19.5), kidney (RPKM 8.4) and 24 other tissues
ENSG00000104833		Mutations in this gene cause hypomyelinating leukodystrophy-6 and autosomal dominant torsion dystonia-4.
ENSG00000123810		no
ENSG00000078814		no
ENSG00000198768		Biased expression in salivary gland (RPKM 5.3), kidney (RPKM 1.7) and 6 other tissues
ENSG00000087460		Mutations in this gene result in pseudohypoparathyroidism type 1a, pseudohypoparathyroidism type 1b, Albright hereditary osteodystrophy, pseudopseudohypoparathyroidism, McCune-Albright syndrome, progressive osseus heteroplasia, polyostotic fibrous dysplasia of bone, and some pituitary tumors.
ENSG00000128285		no
ENSG00000090432		Ubiquitous expression in kidney (RPKM 8.0), heart (RPKM 7.9) and 25 other tissues
ENSG00000183114		Ubiquitous expression in kidney (RPKM 8.0), heart (RPKM 7.9) and 25 other tissues
ENSG00000163354		no
ENSG00000115211		Defects in this gene are a cause of leukoencephalopathy with vanishing white matter (VWM) and ovarioleukodystrophy.
ENSG00000136718		no
ENSG00000093183		no
ENSG00000068745		no
ENSG00000114861		This gene may act as a tumor suppressor as it is lost in several tumor types and maps to a chromosomal region (3p14.1) reported to contain a tumor suppressor gene(s).
ENSG00000152620		Mutations in this gene result in 2,4-dienoyl-CoA reductase deficiency. Broad expression in liver (RPKM 62.0), brain (RPKM 14.1) and 22 other tissues
ENSG00000183807		no
ENSG00000161048		Ubiquitous expression in brain (RPKM 8.2), kidney (RPKM 8.2) and 25 other tissues
ENSG00000130226		Variations in this gene may be associated with susceptibility to amyotrophic lateral sclerosis and with idiopathic ventricular fibrillation.
ENSG00000135046		Loss of function or expression of this gene has been detected in multiple tumors.
ENSG00000133895		This gene encodes menin, a tumor suppressor associated with a syndrome known as multiple endocrine neoplasia type 1.
ENSG00000130038		no
ENSG00000100505		no
ENSG00000213231		no
ENSG00000159753		Reduced expression of this gene has been observed in human psoriasis patients. Mutations in this gene cause a human immunodeficiency syndrome characterized by smooth muscle tumors and impaired T-cell function.
ENSG00000129235		no
ENSG00000101158		no
ENSG00000137965		no
ENSG00000084774		no
ENSG00000174231		no
ENSG00000120094		no
ENSG00000178927		no
ENSG00000047849		no
ENSG00000168079		no
ENSG00000130589		no
ENSG00000069345		no
ENSG00000160606		no
ENSG00000207635		no
ENSG00000163535		no
ENSG00000163597		no
ENSG00000187260		no
ENSG00000198796		no
ENSG00000188681		no
ENSG00000205744		no
ENSG00000166685		no
ENSG00000215869		no
ENSG00000198856		no
ENSG00000112237		no
ENSG00000091622		Mutations in this gene result in autosomal dominant cone dystrophy.
ENSG00000188770		The opticin gene is mapped to a region of chromosome 1 that is associated with the inherited eye diseases age-related macular degeneration (AMD) and posterior column ataxia with retinosa pigmentosa (AXPC1).
ENSG00000133835		Ubiquitous expression in liver (RPKM 94.4), thyroid (RPKM 88.0) and 25 other tissues
ENSG00000188883		Biased expression in kidney (RPKM 1.5), thyroid (RPKM 1.0) and 8 other tissues
ENSG00000204947		no
ENSG00000169826		no
ENSG00000100714		Broad expression in liver (RPKM 96.4), fat (RPKM 36.5) and 22 other tissues
ENSG00000177426		Mutations in this gene are associated with holoprosencephaly type 4, which is a structural anomaly of the brain.
ENSG00000187037		no
ENSG00000129197		no
ENSG00000136240		no
ENSG00000213801		no
ENSG00000118217		There have been conflicting reports about the association of polymorphisms in this gene with diabetes in different populations, but another polymorphism has been associated with increased plasma cholesterol levels. This gene is also thought to be a potential therapeutic target for cystic fibrosis.
ENSG00000138083		Mutations in this gene have been associated with holoprosencephaly type 2.
ENSG00000114316		no
ENSG00000172432		no
ENSG00000137817		no
ENSG00000064545		no
ENSG00000067704		Ubiquitous expression in fat (RPKM 38.4), kidney (RPKM 32.0) and 25 other tissues
ENSG00000176783		no
ENSG00000168803		no
ENSG00000136444		no
ENSG00000180113		This protein is a major autoantigen in human patients with autoimmune polyendocrine syndrome type 1 (APS1).
ENSG00000186038		no
ENSG00000067113		no
ENSG00000154589		no
ENSG00000167851		no
ENSG00000171552		Ubiquitous expression in bone marrow (RPKM 33.2), kidney (RPKM 32.4) and 25 other tissues
ENSG00000134531		no
ENSG00000137522		Ubiquitous expression in kidney (RPKM 7.3), thyroid (RPKM 7.2) and 25 other tissues
ENSG00000102977		no
ENSG00000176225		In human fibroblasts this protein localizes at the ciliary basal bodies.
ENSG00000168944		Mutations in this gene are predicted to result in neurogenic defects.
ENSG00000115325		no

## Sheet: sdedgeR_NIMEB2
ENSG00000204624		no
ENSG00000177553		no
ENSG00000090432		Ubiquitous expression in kidney (RPKM 8.0), heart (RPKM 7.9) and 25 other tissues
ENSG00000183114		Ubiquitous expression in kidney (RPKM 8.0), heart (RPKM 7.9) and 25 other tissues
ENSG00000162385		no
ENSG00000118473		no
ENSG00000137965		no
ENSG00000153904		Broad expression in kidney (RPKM 34.4), brain (RPKM 28.2) and 21 other tissues
ENSG00000215869		no
ENSG00000134186		no
ENSG00000116299		The encoded protein has been found in to correlate with survival in certain carcinomas (PMID: 21102415) and may be important for cellular response to stress (PMID: 21072319).
ENSG00000143093		no
ENSG00000177301		no
ENSG00000163354		no
ENSG00000118217		There have been conflicting reports about the association of polymorphisms in this gene with diabetes in different populations, but another polymorphism has been associated with increased plasma cholesterol levels. This gene is also thought to be a potential therapeutic target for cystic fibrosis.
ENSG00000188859		no
ENSG00000116785		Mutations in this gene are associated with decreased risk of age-related macular degeneration, and with an increased risk of atypical hemolytic-uremic syndrome. Restricted expression toward liver (RPKM 41.2)
ENSG00000163485		Animal studies also suggest a role for A1 receptors in kidney function and ethanol intoxication.
ENSG00000188770		The opticin gene is mapped to a region of chromosome 1 that is associated with the inherited eye diseases age-related macular degeneration (AMD) and posterior column ataxia with retinosa pigmentosa (AXPC1).
ENSG00000196878		Mutations in this gene cause epidermolysis bullosa junctional Herlitz type, and generalized atrophic benign epidermolysis bullosa, diseases that are characterized by blistering of the skin.
ENSG00000067704		Ubiquitous expression in fat (RPKM 38.4), kidney (RPKM 32.0) and 25 other tissues
ENSG00000163050		Expression of this gene is induced by the tumor suppressor p53 and in response to DNA damage, and inhibiting its expression partially suppresses p53-induced apoptosis.
ENSG00000155816		Mutations in this gene have been associated with infertility and also with an autosomal recessive form of intellectual disability (MRT47).
ENSG00000054277		This gene, opsin 3, is strongly expressed in brain and testis and weakly expressed in liver, placenta, heart, lung, skeletal muscle, kidney, and pancreas.
ENSG00000138029		no
ENSG00000084774		no
ENSG00000115207		no
ENSG00000115211		Defects in this gene are a cause of leukoencephalopathy with vanishing white matter (VWM) and ovarioleukodystrophy.
ENSG00000115234		no
ENSG00000115970		Single nucleotide polymorphisms (SNPs) in this gene may be associated with type 2 diabetes and polycystic ovary syndrome.
ENSG00000138083		Mutations in this gene have been associated with holoprosencephaly type 2.
ENSG00000115306		no
ENSG00000162927		no
ENSG00000198380		no
ENSG00000163017		no
ENSG00000115325		no
ENSG00000136718		no
ENSG00000162980		no
ENSG00000172878		no
ENSG00000197557		no
ENSG00000077232		no
ENSG00000163535		no
ENSG00000163597		no
ENSG00000172478		no
ENSG00000157020		no
ENSG00000093183		no
ENSG00000163825		Restricted expression toward liver (RPKM 19.8)
ENSG00000047849		no
ENSG00000068745		no
ENSG00000114316		no
ENSG00000114541		no
ENSG00000114861		This gene may act as a tumor suppressor as it is lost in several tumor types and maps to a chromosomal region (3p14.1) reported to contain a tumor suppressor gene(s).
ENSG00000154165		no
ENSG00000064225		Broad expression in heart (RPKM 8.2), liver (RPKM 7.6) and 24 other tissues
ENSG00000163507		no
ENSG00000114547		no
ENSG00000082996		no
ENSG00000181631		no
ENSG00000163661		no
ENSG00000163590		no
ENSG00000078081		no
ENSG00000186038		no
ENSG00000169026		no
ENSG00000214367		no
ENSG00000173011		no
ENSG00000184985		Broad expression in brain (RPKM 4.7), kidney (RPKM 2.0) and 20 other tissues
ENSG00000163288		Alteration of this gene is implicated in the pathogenetics of schizophrenia.
ENSG00000138663		no
ENSG00000164038		Broad expression in brain (RPKM 4.9), liver (RPKM 4.7) and 21 other tissues
ENSG00000198856		no
ENSG00000164111		no
ENSG00000150627		no
ENSG00000154162		no
ENSG00000152620		Mutations in this gene result in 2,4-dienoyl-CoA reductase deficiency. Broad expression in liver (RPKM 62.0), brain (RPKM 14.1) and 22 other tissues
ENSG00000067113		no
ENSG00000133835		Ubiquitous expression in liver (RPKM 94.4), thyroid (RPKM 88.0) and 25 other tissues
ENSG00000168944		Mutations in this gene are predicted to result in neurogenic defects.
ENSG00000145882		no
ENSG00000113722		no
ENSG00000197043		no
ENSG00000186334		no
ENSG00000145936		no
ENSG00000176783		no
ENSG00000112183		no
ENSG00000112343		no
ENSG00000146109		no
ENSG00000181315		no
ENSG00000124593		no
ENSG00000124496		no
ENSG00000172432		no
ENSG00000180113		This protein is a major autoantigen in human patients with autoimmune polyendocrine syndrome type 1 (APS1).
ENSG00000185760		no
ENSG00000146282		Defects in this gene are a cause of pontocerebellar hypoplasia type 6 (PCH6).
ENSG00000135336		no
ENSG00000135334		no
ENSG00000111880		no
ENSG00000112237		no
ENSG00000185250		no
ENSG00000183807		no
ENSG00000136240		no
ENSG00000215045		no
ENSG00000205903		no
ENSG00000187037		no
ENSG00000168255		no
ENSG00000158683		no
ENSG00000183696		no
ENSG00000182165		no
ENSG00000161048		Ubiquitous expression in brain (RPKM 8.2), kidney (RPKM 8.2) and 25 other tissues
ENSG00000170807		no
ENSG00000188883		Biased expression in kidney (RPKM 1.5), thyroid (RPKM 1.0) and 8 other tissues
ENSG00000204947		no
ENSG00000187260		no
ENSG00000130226		Variations in this gene may be associated with susceptibility to amyotrophic lateral sclerosis and with idiopathic ventricular fibrillation.
ENSG00000197181		no
ENSG00000168079		no
ENSG00000154589		no
ENSG00000104381		Mutations in this gene have been associated with various forms of Charcot-Marie-Tooth Disease and neuropathy.
ENSG00000181135		no
ENSG00000135046		Loss of function or expression of this gene has been detected in multiple tumors.
ENSG00000106829		no
ENSG00000180447		Gas1 is a putative tumor suppressor gene.
ENSG00000165030		no
ENSG00000106823		no
ENSG00000155833		no
ENSG00000136935		This encoded protein is associated with Sjogren's syndrome.
ENSG00000067057		This gene may play a role in metabolic reprogramming in some cancers, including clear cell renal cell carcinomas, and cancer of the bladder, breast, and lung.
ENSG00000165312		DUBA7 belongs to a DUB subfamily characterized by an ovarian tumor (OTU) domain.
ENSG00000169826		no

## Sheet: sdLibSize_NIMEB2
ENSG00000176022		no
ENSG00000204624		no
ENSG00000177553		no
ENSG00000199347		no
ENSG00000090432		Ubiquitous expression in kidney (RPKM 8.0), heart (RPKM 7.9) and 25 other tissues
ENSG00000183114		Ubiquitous expression in kidney (RPKM 8.0), heart (RPKM 7.9) and 25 other tissues
ENSG00000204160		no
ENSG00000066136		no
ENSG00000137965		no
ENSG00000215869		no
ENSG00000116299		The encoded protein has been found in to correlate with survival in certain carcinomas (PMID: 21102415) and may be important for cellular response to stress (PMID: 21072319).
ENSG00000134222		no
ENSG00000143093		no
ENSG00000163354		no
ENSG00000118217		There have been conflicting reports about the association of polymorphisms in this gene with diabetes in different populations, but another polymorphism has been associated with increased plasma cholesterol levels. This gene is also thought to be a potential therapeutic target for cystic fibrosis.
ENSG00000188859		no
ENSG00000116785		Mutations in this gene are associated with decreased risk of age-related macular degeneration, and with an increased risk of atypical hemolytic-uremic syndrome. Restricted expression toward liver (RPKM 41.2)
ENSG00000163485		Animal studies also suggest a role for A1 receptors in kidney function and ethanol intoxication.
ENSG00000188770		The opticin gene is mapped to a region of chromosome 1 that is associated with the inherited eye diseases age-related macular degeneration (AMD) and posterior column ataxia with retinosa pigmentosa (AXPC1).
ENSG00000196878		Mutations in this gene cause epidermolysis bullosa junctional Herlitz type, and generalized atrophic benign epidermolysis bullosa, diseases that are characterized by blistering of the skin.
ENSG00000067704		Ubiquitous expression in fat (RPKM 38.4), kidney (RPKM 32.0) and 25 other tissues
ENSG00000186205		no
ENSG00000155816		Mutations in this gene have been associated with infertility and also with an autosomal recessive form of intellectual disability (MRT47).
ENSG00000054277		This gene, opsin 3, is strongly expressed in brain and testis and weakly expressed in liver, placenta, heart, lung, skeletal muscle, kidney, and pancreas.
ENSG00000138029		no
ENSG00000084774		no
ENSG00000115207		no
ENSG00000115211		Defects in this gene are a cause of leukoencephalopathy with vanishing white matter (VWM) and ovarioleukodystrophy.
ENSG00000115970		Single nucleotide polymorphisms (SNPs) in this gene may be associated with type 2 diabetes and polycystic ovary syndrome.
ENSG00000138083		Mutations in this gene have been associated with holoprosencephaly type 2.
ENSG00000068912		no
ENSG00000115306		no
ENSG00000162997		no
ENSG00000162927		no
ENSG00000198380		no
ENSG00000163017		no
ENSG00000115325		no
ENSG00000136710		Defects in this gene are a cause of congenital disorder of glycosylation, type IIo in humans.
ENSG00000136718		no
ENSG00000197557		no
ENSG00000077232		no
ENSG00000081320		no
ENSG00000163535		no
ENSG00000155744		no
ENSG00000163597		no
ENSG00000204120		This gene is located in a chromosomal region that was genetically linked to Parkinson disease type 11, and mutations in this gene were thought to be causative for this disease.
ENSG00000172478		no
ENSG00000206561		Mutations in this gene are associated with endplate acetylcholinesterase deficiency.
ENSG00000093183		no
ENSG00000163825		Restricted expression toward liver (RPKM 19.8)
ENSG00000047849		no
ENSG00000068745		no
ENSG00000114316		no
ENSG00000163376		no
ENSG00000114541		no
ENSG00000114861		This gene may act as a tumor suppressor as it is lost in several tumor types and maps to a chromosomal region (3p14.1) reported to contain a tumor suppressor gene(s).
ENSG00000064225		Broad expression in heart (RPKM 8.2), liver (RPKM 7.6) and 24 other tissues
ENSG00000163507		no
ENSG00000091972		The encoded protein plays an important role in immunosuppression and regulation of anti-tumor activity.
ENSG00000163608		no
ENSG00000163617		no
ENSG00000160124		Ubiquitous expression in kidney (RPKM 9.4), colon (RPKM 7.2) and 25 other tissues
ENSG00000114547		no
ENSG00000114654		no
ENSG00000082996		no
ENSG00000181631		no
ENSG00000163590		no
ENSG00000078070		Mutations in this gene are associated with 3-Methylcrotonylglycinuria, an autosomal recessive disorder of leucine catabolism.Ubiquitous expression in fat (RPKM 22.0), kidney (RPKM 20.5) and 25 other tissues
ENSG00000078081		no
ENSG00000157005		Somatostatin also affects rates of neurotransmission in the central nervous system and proliferation of both normal and tumorigenic cells.
ENSG00000133256		Mutations in this gene result in retinitis pigmentosa and autosomal dominant congenital stationary night blindness.
ENSG00000214367		no
ENSG00000188848		no
ENSG00000163285		no
ENSG00000163288		Alteration of this gene is implicated in the pathogenetics of schizophrenia.
ENSG00000152795		no
ENSG00000138663		no
ENSG00000164038		Broad expression in brain (RPKM 4.9), liver (RPKM 4.7) and 21 other tissues
ENSG00000198856		no
ENSG00000164111		no
ENSG00000138741		no
ENSG00000151623		Mutations in this gene cause autosomal dominant pseudohypoaldosteronism type I, a disorder characterized by urinary salt wasting. Defects in this gene are also associated with early onset hypertension with severe exacerbation in pregnancy. Alternative splicing results in multiple transcript variants.
ENSG00000154162		no
ENSG00000152620		Mutations in this gene result in 2,4-dienoyl-CoA reductase deficiency. Broad expression in liver (RPKM 62.0), brain (RPKM 14.1) and 22 other tissues
ENSG00000067113		no
ENSG00000164251		no
ENSG00000129625		no
ENSG00000133835		Ubiquitous expression in liver (RPKM 94.4), thyroid (RPKM 88.0) and 25 other tissues
ENSG00000168944		Mutations in this gene are predicted to result in neurogenic defects.
ENSG00000113722		no
ENSG00000145901		Mutations in this gene have been associated with psoriatic arthritis, rheumatoid arthritis, and systemic lupus erythematosus.
ENSG00000197043		no
ENSG00000176783		no
ENSG00000112343		no
ENSG00000146109		no
ENSG00000124496		no
ENSG00000112651		Ubiquitous expression in kidney (RPKM 12.6), duodenum (RPKM 11.2) and 25 other tissues
ENSG00000172432		no
ENSG00000180113		This protein is a major autoantigen in human patients with autoimmune polyendocrine syndrome type 1 (APS1).
ENSG00000031691		no
ENSG00000135298		no
ENSG00000112280		Mutations in this gene are associated with osteoarthritis in humans, with multiple epiphyseal dysplasia, 6, a form of chondrodysplasia, and with Stickler syndrome, a disease characterized by ophthalmic, orofacial, articular, and auditory defects.
ENSG00000146282		Defects in this gene are a cause of pontocerebellar hypoplasia type 6 (PCH6).
ENSG00000135336		no
ENSG00000135334		no
ENSG00000025039		no
ENSG00000112237		no
ENSG00000185250		no
ENSG00000197498		no
ENSG00000183807		no
ENSG00000120253		no
ENSG00000136240		no
ENSG00000205903		no
ENSG00000187037		no
ENSG00000136280		Mutations in this gene result in cerebral cavernous malformations.
ENSG00000158683		no
ENSG00000183696		no
ENSG00000077080		no
ENSG00000161048		Ubiquitous expression in brain (RPKM 8.2), kidney (RPKM 8.2) and 25 other tissues
ENSG00000091140		Mutations in this gene have been identified in patients with E3-deficient maple syrup urine disease and lipoamide dehydrogenase deficiency.
ENSG00000170807		no
ENSG00000188883		Biased expression in kidney (RPKM 1.5), thyroid (RPKM 1.0) and 8 other tissues
ENSG00000204947		no
ENSG00000197024		no
ENSG00000106538		no
ENSG00000133574		The encoded protein of this gene may be negatively regulated by T-cell acute lymphocytic leukemia 1 (TAL1).
ENSG00000033100		no
ENSG00000187260		no
ENSG00000130226		Variations in this gene may be associated with susceptibility to amyotrophic lateral sclerosis and with idiopathic ventricular fibrillation.
ENSG00000003987		no
ENSG00000197181		no
ENSG00000168079		no
ENSG00000147481		Mutations in this gene are associated with idiopathic scoliosis.
ENSG00000213005		no
