# Supplementary material for: A scaling-free minimum enclosing ball method to detect differentially expressed genes for RNA-seq data
Source: BMC Genomics. 2021 Jun 26;22:479. doi: 10.1186/s12864-021-07790-0 (PMC8234728; doi:10.1186/s12864-021-07790-0)
Supplement: Supplementary file 3 — Additional file 3 The details for differentially expressed transcripts for different species data. The biological functions of the uniquely detected significant genes between SFMEB and the other two methods. [file 12864_2021_7790_MOESM3_ESM.xlsx]

## Sheet: sdMedian_NIMEB2
ENSG00000114374		no
ENSG00000141404		Mutations in this gene have been associated with dystonia 25 and this gene is located in a susceptibility region for bipolar disorder and schizophrenia.
ENSG00000181984		no
ENSG00000154059		no
ENSG00000175676		no
ENSG00000110799		Mutations in this gene result in von Willebrand disease, an inherited bleeding disorder.
ENSG00000104723		This gene is a candidate tumor suppressor gene. Homozygous mutations in this gene are associated with autosomal recessive nonsyndromic mental retardation-7 and in the proliferation and invasiveness of several cancers including metastatic pancreatic cancer, ovarian cancer and glioblastoma multiform.
ENSG00000153684		no
ENSG00000183629		no
ENSG00000185885		no
ENSG00000185885		no
ENSG00000141469		no
ENSG00000172575		Altered expression of the different isoforms of this protein may be a cause of susceptibility to systemic lupus erythematosus (SLE).
ENSG00000182326		Defects in this gene are the cause of selective C1s deficiency.
ENSG00000182326		Defects in this gene are the cause of selective C1s deficiency.
ENSG00000159403		Mutations in this gene are associated with Ehlers-Danlos Syndrome.
ENSG00000140323		no
ENSG00000104722		no
ENSG00000177700		no
ENSG00000177575		This protein may also function as an innate immune sensor for bacteria and inducer of local inflammation.
ENSG00000173262		no
ENSG00000104228		no
ENSG00000078902		no
ENSG00000167244		It is an imprinted gene, expressed only from the paternal allele, and epigenetic changes at this locus are associated with Wilms tumour, Beckwith-Wiedemann syndrome, rhabdomyosarcoma, and Silver-Russell syndrome.
ENSG00000175899		This gene is implicated in Alzheimer's disease (AD) due to its ability to mediate the clearance and degradation of A-beta, the major component of beta-amyloid deposits.
ENSG00000180138		no
ENSG00000198858		no
ENSG00000167468		no
ENSG00000099625		no
ENSG00000244734		Mutant beta globin causes sickle cell anemia. Absence of beta chain causes beta-zero-thalassemia. Reduced amounts of detectable beta globin causes beta-plus-thalassemia.
ENSG00000102804		The encoded protein may play a critical role in tumor suppression through the induction of cancer cell apoptosis, and a single nucleotide polymorphism in the promoter of this gene has been associated with diabetic nephropathy.
ENSG00000168781		no
ENSG00000237289		Many malignant cancers with poor prognosis have shown overexpression of ubiquitous mitochondrial creatine kinase; this may be related to high energy turnover and failure to eliminate cancer cells via apoptosis.
ENSG00000183067		no
ENSG00000104904		no
ENSG00000139163		no
ENSG00000160209		no
ENSG00000161082		no
ENSG00000072952		This gene is similar to a putative mouse tumor suppressor gene (Mrvi1) that is frequently disrupted by mouse AIDS-related virus (MRV).
ENSG00000184900		no
ENSG00000223572		Many malignant cancers with poor prognosis have shown overexpression of ubiquitous mitochondrial creatine kinase; this may be related to high energy turnover and failure to eliminate cancer cells via apoptosis.
ENSG00000181195		no
ENSG00000167671		no
ENSG00000007516		no
ENSG00000166710		A mutation in this gene has been shown to result in hypercatabolic hypoproteinemia.
ENSG00000105426		The protein encoded by this gene is a member of the protein tyrosine phosphatase (PTP) family. PTPs are known to be signaling molecules that regulate a variety of cellular processes including cell growth, differentiation, mitotic cycle, and oncogenic transformation.
ENSG00000130255		no
ENSG00000089012		no
ENSG00000198053		no
ENSG00000198053		no
ENSG00000198053		no
ENSG00000008710		It plays a role in renal tubular development, and mutations in this gene cause autosomal dominant polycystic kidney disease type 1 (ADPKD1). ADPKD1 is characterized by the growth of fluid-filled cysts that replace normal renal tissue and result in end-stage renal failure.
ENSG00000125730		Mutations in this gene are associated with atypical hemolytic uremic syndrome and age-related macular degeneration in human patients.
ENSG00000185883		no
ENSG00000089199		no
ENSG00000178531		no
ENSG00000085063		Mutations in this gene cause CD59 deficiency, a disease resulting in hemolytic anemia and thrombosis, and which causes cerebral infarction.
ENSG00000085063		Mutations in this gene cause CD59 deficiency, a disease resulting in hemolytic anemia and thrombosis, and which causes cerebral infarction.
ENSG00000129204		no
ENSG00000125851		Single nucleotide polymorphisms in this gene may increase susceptibility to myocardial infarction and type 2 diabetes. This gene may also play a role in tumor development and progression.
ENSG00000156482		no
ENSG00000072778		A deficiency in this gene product reduces myocardial fatty acid beta-oxidation and is associated with cardiomyopathy.
ENSG00000089091		no
ENSG00000155886		no
ENSG00000181418		no
ENSG00000149091		no
ENSG00000105376		It may be a critical component in neuron-microglial cell interactions in the course of normal development or as part of neurodegenerative diseases.
ENSG00000123416		no
ENSG00000155097		no
ENSG00000074603		no
ENSG00000170373		no
ENSG00000086061		In humans, this gene has been implicated in positive regulation of virus replication through co-option by the influenza A virus.
ENSG00000107262		no
ENSG00000103226		Mutations in ABCC6, which is located nearby, rather than mutations in this gene are associated with pseudoxanthoma elasticum.
ENSG00000129355		no
ENSG00000134569		Mutations in this gene are associated with Cenani-Lenz syndrome.
ENSG00000170004		no
ENSG00000215301		no
ENSG00000006007		no
ENSG00000137094		no
ENSG00000149187		This gene may play a role in myotonic dystrophy type 1 (DM1) via interactions with the dystrophia myotonica-protein kinase (DMPK) gene.
ENSG00000196876		Mutations in this gene are associated with cognitive disability, pancerebellar atrophy and ataxia.
ENSG00000063438		no
ENSG00000123358		no
ENSG00000215186		Duplicons are associated with deletions, inversions and other chromosomal rearrangements that underlie genomic disease.
ENSG00000159289		Duplicons are associated with deletions, inversions and other chromosome rearrangements that underlie genomic disease.
ENSG00000167815		This protein prevents hemolytic anemia from oxidative stress by stabilizing hemoglobin, thus making this gene a therapeutic target for patients with hemolytic anemia. This protein may have a proliferative effect and play a role in cancer development or progression.
ENSG00000140478		no
ENSG00000104419		Mutations in this gene are a cause of Charcot-Marie-Tooth disease type 4D, and expression of this gene may be a prognostic indicator for several types of cancer.
ENSG00000205609		no
ENSG00000108551		Epigenetic inactivation of this gene is closely correlated with resistance to dexamethasone in multiple myeloma cells.
ENSG00000184110		no
ENSG00000178952		Mutations in this gene have been associated with combined oxidative phosphorylation deficiency resulting in lactic acidosis and fatal encephalopathy.
ENSG00000181790		Angiogenesis is controlled by a local balance between stimulators and inhibitors of new vessel growth and is suppressed under normal physiologic conditions.
ENSG00000198576		no
ENSG00000180155		no
ENSG00000101079		no
ENSG00000103888		no
ENSG00000106772		In prostate cancer cells, this gene acts as a tumor suppressor and its expression is regulated by prostate cancer antigen 3, a non-protein coding gene on the opposite DNA strand in an intron of this gene.
ENSG00000197978		no
ENSG00000101438		no
ENSG00000079215		Mutations are associated with episodic ataxia, Type 6. Alternative splicing results in multiple transcript variants.
ENSG00000135426		no
ENSG00000130119		no
ENSG00000135404		Deficiency of this protein is associated with Hermansky-Pudlak syndrome. Also this gene has been associated with tumor progression.
ENSG00000112972		no
ENSG00000112972		no
ENSG00000075624		Mutations in this gene cause Baraitser-Winter syndrome 1, which is characterized by intellectual disability with a distinctive facial appearance in human patients.
ENSG00000063015		Mutations in this gene have been associated with febrile seizures.
ENSG00000092841		no
ENSG00000168000		Mutations in this gene have been associated with congenital generalized lipodystrophy type 2 or Berardinelli-Seip syndrome, a rare autosomal recessive disease characterized by a near absence of adipose tissue and severe insulin resistance. Alternatively spliced transcript variants encoding different isoforms have been found for this gene.
ENSG00000182768		no
ENSG00000176485		no
ENSG00000189043		no
ENSG00000182253		no
ENSG00000221983		no
ENSG00000221983		no
ENSG00000109158		no
ENSG00000205362		Disruption of two metallothionein genes in mouse resulted in defects in protection against heavy metals, oxidative stress, immune reactions, carcinogens, and displayed obesity.
ENSG00000102144		Deficiency of the enzyme is associated with a wide range of clinical phenotypes hemolytic anemia and neurological impairment.
ENSG00000124208		no
ENSG00000244687		They have sequence similarity to other ubiquitin-conjugating enzymes but lack the conserved cysteine residue that is critical for the catalytic activity of E2s.
ENSG00000186010		The protein binds the signal transducers and activators of transcription 3 (STAT3) transcription factor, and can function as a tumor suppressor.
ENSG00000149806		no
ENSG00000124783		no
ENSG00000026025		Mutations in this gene are associated with congenital cataracts in human patients.
ENSG00000172824		no
ENSG00000108298		no
ENSG00000198932		no
ENSG00000102409		no
ENSG00000102409		no
ENSG00000112137		It plays a role in tubule formation and in endothelial cell survival. Polymorphisms in this gene are associated with susceptibility to myocardial infarction, coronary artery disease and cervical artery dissection.
ENSG00000113273		Mucopolysaccharidosis type VI is an autosomal recessive lysosomal storage disorder resulting from a deficiency of arylsulfatase B.
ENSG00000119401		no
ENSG00000174684		no
ENSG00000148180		Defects in this gene are a cause of familial amyloidosis Finnish type (FAF).
ENSG00000153902		no
ENSG00000186468		no
ENSG00000148175		Loss of localization of the encoded protein is associated with hereditary stomatocytosis, a form of hemolytic anemia.
ENSG00000127184		no
ENSG00000127184		no
ENSG00000173805		Huntington's disease (HD), a neurodegenerative disorder characterized by loss of striatal neurons, is caused by an expansion of a polyglutamine tract in the HD protein huntingtin.
ENSG00000075043		Defects in this gene are a cause of benign familial neonatal convulsions type 1 (BFNC), also known as epilepsy, benign neonatal type 1 (EBN1).
ENSG00000164199		Mutations in this gene are associated with Usher syndrome 2 and familial febrile seizures.
ENSG00000174460		Variation in this gene may be associated with X-linked cognitive disability.
ENSG00000118816		no
ENSG00000172508		no
ENSG00000156269		no
ENSG00000084207		This GST family member is a polymorphic gene encoding active, functionally different GSTP1 variant proteins that are thought to function in xenobiotic metabolism and play a role in susceptibility to cancer, and other diseases.
ENSG00000150995		Mutations in this gene cause spinocerebellar ataxia type 15, a disease associated with an heterogeneous group of cerebellar disorders.
ENSG00000173598		no
ENSG00000196220		no
ENSG00000034713		no
ENSG00000166848		no
ENSG00000131469		A splice site mutation in this gene has been identified in a Diamond-Blackfan anemia (DBA) patient.
ENSG00000198915		no
ENSG00000108830		The gene localizes to chromosome 17 and is the centromeric neighbor of the breast-ovarian cancer susceptibility gene BRCA1.

## Sheet: sdSCBN_NIMEB2
ENSG00000114374		no
ENSG00000036448		no
ENSG00000181984		no
ENSG00000154059		no
ENSG00000175676		no
ENSG00000110799		Mutations in this gene result in von Willebrand disease, an inherited bleeding disorder.
ENSG00000104723		This gene is a candidate tumor suppressor gene. Homozygous mutations in this gene are associated with autosomal recessive nonsyndromic mental retardation-7 and in the proliferation and invasiveness of several cancers including metastatic pancreatic cancer, ovarian cancer and glioblastoma multiform.
ENSG00000153684		no
ENSG00000183629		no
ENSG00000185885		no
ENSG00000185885		no
ENSG00000142168		Mutations in this gene have been implicated as causes of familial amyotrophic lateral sclerosis.
ENSG00000168481		no
ENSG00000150459		no
ENSG00000141469		no
ENSG00000172575		Altered expression of the different isoforms of this protein may be a cause of susceptibility to systemic lupus erythematosus (SLE).
ENSG00000182326		Defects in this gene are the cause of selective C1s deficiency.
ENSG00000182326		Defects in this gene are the cause of selective C1s deficiency.
ENSG00000159403		Mutations in this gene are associated with Ehlers-Danlos Syndrome.
ENSG00000140323		no
ENSG00000104722		no
ENSG00000177700		no
ENSG00000177575		This protein may also function as an innate immune sensor for bacteria and inducer of local inflammation.
ENSG00000240694		no
ENSG00000173262		no
ENSG00000078902		no
ENSG00000167244		It is an imprinted gene, expressed only from the paternal allele, and epigenetic changes at this locus are associated with Wilms tumour, Beckwith-Wiedemann syndrome, rhabdomyosarcoma, and Silver-Russell syndrome.
ENSG00000175899		This gene is implicated in Alzheimer's disease (AD) due to its ability to mediate the clearance and degradation of A-beta, the major component of beta-amyloid deposits.
ENSG00000167468		no
ENSG00000099625		no
ENSG00000099622		no
ENSG00000244734		Mutant beta globin causes sickle cell anemia. Absence of beta chain causes beta-zero-thalassemia. Reduced amounts of detectable beta globin causes beta-plus-thalassemia.
ENSG00000244734		Mutant beta globin causes sickle cell anemia. Absence of beta chain causes beta-zero-thalassemia. Reduced amounts of detectable beta globin causes beta-plus-thalassemia.
ENSG00000150656		no
ENSG00000102804		The encoded protein may play a critical role in tumor suppression through the induction of cancer cell apoptosis, and a single nucleotide polymorphism in the promoter of this gene has been associated with diabetic nephropathy.
ENSG00000237289		Many malignant cancers with poor prognosis have shown overexpression of ubiquitous mitochondrial creatine kinase; this may be related to high energy turnover and failure to eliminate cancer cells via apoptosis.
ENSG00000183067		no
ENSG00000166340		Mutations in this gene result in late-infantile neuronal ceroid lipofuscinosis, which is associated with the failure to degrade specific neuropeptides and a subunit of ATP synthase in the lysosome.
ENSG00000104904		no
ENSG00000084453		no
ENSG00000084453		no
ENSG00000084453		no
ENSG00000139163		no
ENSG00000160209		no
ENSG00000161082		no
ENSG00000072952		This gene is similar to a putative mouse tumor suppressor gene (Mrvi1) that is frequently disrupted by mouse AIDS-related virus (MRV).
ENSG00000178695		no
ENSG00000008988		no
ENSG00000184900		no
ENSG00000223572		Many malignant cancers with poor prognosis have shown overexpression of ubiquitous mitochondrial creatine kinase; this may be related to high energy turnover and failure to eliminate cancer cells via apoptosis.
ENSG00000181195		no
ENSG00000167671		no
ENSG00000140264		no
ENSG00000134874		no
ENSG00000007516		no
ENSG00000166710		A mutation in this gene has been shown to result in hypercatabolic hypoproteinemia.
ENSG00000105426		The protein encoded by this gene is a member of the protein tyrosine phosphatase (PTP) family. PTPs are known to be signaling molecules that regulate a variety of cellular processes including cell growth, differentiation, mitotic cycle, and oncogenic transformation.
ENSG00000130255		no
ENSG00000140988		no
ENSG00000089012		no
ENSG00000198053		no
ENSG00000198053		no
ENSG00000198053		no
ENSG00000008710		It plays a role in renal tubular development, and mutations in this gene cause autosomal dominant polycystic kidney disease type 1 (ADPKD1). ADPKD1 is characterized by the growth of fluid-filled cysts that replace normal renal tissue and result in end-stage renal failure.
ENSG00000125730		Mutations in this gene are associated with atypical hemolytic uremic syndrome and age-related macular degeneration in human patients.
ENSG00000185883		no
ENSG00000147588		A defect in this gene was shown to be a cause of dominant demyelinating CMT neuropathy.
ENSG00000198816		no
ENSG00000089199		no
ENSG00000178531		no
ENSG00000085063		Mutations in this gene cause CD59 deficiency, a disease resulting in hemolytic anemia and thrombosis, and which causes cerebral infarction.
ENSG00000085063		Mutations in this gene cause CD59 deficiency, a disease resulting in hemolytic anemia and thrombosis, and which causes cerebral infarction.
ENSG00000129204		no
ENSG00000185236		no
ENSG00000125851		Single nucleotide polymorphisms in this gene may increase susceptibility to myocardial infarction and type 2 diabetes. This gene may also play a role in tumor development and progression.
ENSG00000156482		no
ENSG00000072778		A deficiency in this gene product reduces myocardial fatty acid beta-oxidation and is associated with cardiomyopathy.
ENSG00000089091		no
ENSG00000155886		no
ENSG00000080573		Mutations in this gene are thought to be responsible for the symptoms of a subset of patients with Ehlers-Danlos syndrome type III.
ENSG00000181418		no
ENSG00000181222		no
ENSG00000149091		no
ENSG00000123416		no
ENSG00000074603		no
ENSG00000170373		no
ENSG00000086061		In humans, this gene has been implicated in positive regulation of virus replication through co-option by the influenza A virus.
ENSG00000197586		no
ENSG00000103226		Mutations in ABCC6, which is located nearby, rather than mutations in this gene are associated with pseudoxanthoma elasticum.
ENSG00000129355		no
ENSG00000129355		no
ENSG00000129353		no
ENSG00000134569		Mutations in this gene are associated with Cenani-Lenz syndrome.
ENSG00000170004		no
ENSG00000215301		no
ENSG00000069535		no
ENSG00000147123		Mutations in the human gene are associated with linear skin defects with multiple congenital anomalies 3 and mitochondrial complex I deficiency.
ENSG00000149187		This gene may play a role in myotonic dystrophy type 1 (DM1) via interactions with the dystrophia myotonica-protein kinase (DMPK) gene.
ENSG00000196876		Mutations in this gene are associated with cognitive disability, pancerebellar atrophy and ataxia.
ENSG00000063438		no
ENSG00000101400		This gene is a susceptibility locus for Long-QT syndrome (LQT) - an inherited disorder associated with sudden cardiac death from arrhythmia - and sudden infant death syndrome (SIDS). This protein also associates with dystrophin and dystrophin-related proteins at the neuromuscular junction and alters intracellular calcium ion levels in muscle tissue.
ENSG00000126767		no
ENSG00000123358		no
ENSG00000004779		no
ENSG00000167815		This protein prevents hemolytic anemia from oxidative stress by stabilizing hemoglobin, thus making this gene a therapeutic target for patients with hemolytic anemia. This protein may have a proliferative effect and play a role in cancer development or progression.
ENSG00000179115		no
ENSG00000104419		Mutations in this gene are a cause of Charcot-Marie-Tooth disease type 4D, and expression of this gene may be a prognostic indicator for several types of cancer.
ENSG00000149131		Deficiency of this protein is associated with hereditary angioneurotic oedema (HANE).
ENSG00000108551		Epigenetic inactivation of this gene is closely correlated with resistance to dexamethasone in multiple myeloma cells.
ENSG00000167778		no
ENSG00000105339		no
ENSG00000184110		no
ENSG00000179010		The protein may play a role in senescence, cell growth and immortalization.
ENSG00000178952		Mutations in this gene have been associated with combined oxidative phosphorylation deficiency resulting in lactic acidosis and fatal encephalopathy.
ENSG00000133401		this gene is upregulated in primary prostate tumors and may be involved in the early stages of prostate tumorigenesis.
ENSG00000181790		Angiogenesis is controlled by a local balance between stimulators and inhibitors of new vessel growth and is suppressed under normal physiologic conditions.
ENSG00000198576		no
ENSG00000180155		no
ENSG00000101079		no
ENSG00000135390		no
ENSG00000103888		no
ENSG00000106772		In prostate cancer cells, this gene acts as a tumor suppressor and its expression is regulated by prostate cancer antigen 3, a non-protein coding gene on the opposite DNA strand in an intron of this gene.
ENSG00000197978		no
ENSG00000079215		Mutations are associated with episodic ataxia, Type 6. Alternative splicing results in multiple transcript variants.
ENSG00000135426		no
ENSG00000130119		no
ENSG00000135404		Deficiency of this protein is associated with Hermansky-Pudlak syndrome. Also this gene has been associated with tumor progression.
ENSG00000135052		The expression of this gene has been observed to be upregulated in response to viral infection.
ENSG00000151552		Mutations in this gene resulting in QDPR deficiency include aberrant splicing, amino acid substitutions, insertions, or premature terminations.
ENSG00000111540		no
ENSG00000112972		no
ENSG00000112972		no
ENSG00000075624		Mutations in this gene cause Baraitser-Winter syndrome 1, which is characterized by intellectual disability with a distinctive facial appearance in human patients.
ENSG00000063015		Mutations in this gene have been associated with febrile seizures.
ENSG00000160973		no
ENSG00000067064		It has been shown in peroxisomal deficiency diseases such as Zellweger syndrome and neonatal adrenoleukodystrophy that there is reduction in IPP isomerase activity.
ENSG00000092841		no
ENSG00000168000		Mutations in this gene have been associated with congenital generalized lipodystrophy type 2 or Berardinelli-Seip syndrome, a rare autosomal recessive disease characterized by a near absence of adipose tissue and severe insulin resistance. Alternatively spliced transcript variants encoding different isoforms have been found for this gene.
ENSG00000182768		no
ENSG00000105642		no
ENSG00000176485		no
ENSG00000189043		no
ENSG00000196531		no
ENSG00000182253		no
ENSG00000221983		no
ENSG00000221983		no
ENSG00000205362		Disruption of two metallothionein genes in mouse resulted in defects in protection against heavy metals, oxidative stress, immune reactions, carcinogens, and displayed obesity.
ENSG00000102144		Deficiency of the enzyme is associated with a wide range of clinical phenotypes hemolytic anemia and neurological impairment.
ENSG00000124208		no
ENSG00000244687		They have sequence similarity to other ubiquitin-conjugating enzymes but lack the conserved cysteine residue that is critical for the catalytic activity of E2s.
ENSG00000123240		Optineurin may play a role in normal-tension glaucoma and adult-onset primary open angle glaucoma. Optineurin interacts with adenovirus E3-14.7K protein and may utilize tumor necrosis factor-alpha or Fas-ligand pathways to mediate apoptosis, inflammation or vasoconstriction.
ENSG00000186010		The protein binds the signal transducers and activators of transcription 3 (STAT3) transcription factor, and can function as a tumor suppressor.
ENSG00000186310		This gene is linked closely to a region of genes responsible for several X-linked cognitive disability syndromes.
ENSG00000149806		no
ENSG00000156076		This gene functions as a tumor suppressor gene, and has been found to be epigenetically silenced in various cancers.
ENSG00000026025		Mutations in this gene are associated with congenital cataracts in human patients.
ENSG00000102401		This gene encodes a member of the ALEX family of proteins which may play a role in tumor suppression.
ENSG00000168056		no
ENSG00000172824		no
ENSG00000108298		no
ENSG00000198932		no
ENSG00000102409		no
